# Supplementary material for: Longitudinal analysis of pre‐ and post‐treatment measurements with equal baseline assumptions in randomized trials
Source: Biom J. 2019 Aug 8;62(2):350–60. doi: 10.1002/bimj.201800389 (PMC7079084; doi:10.1002/bimj.201800389)
Supplement: Supplementary file 1 — Supporting Information [file BIMJ-62-350-s001.zip]

Archive with 3 entries (3 files):
- casestudy.sas
- README.txt
- simulation.sas
