# Supplementary material for: Longitudinal analysis of pre‐ and post‐treatment measurements with equal baseline assumptions in randomized trials
Source: Biom J. 2019 Aug 8;62(2):350–60. doi: 10.1002/bimj.201800389 (PMC7079084; doi:10.1002/bimj.201800389)
Supplement: Supplementary file 1 — Supporting Information [file BIMJ-62-350-s001.zip › casestudy.sas]

/******************************************************* 

casestudy.sas by Ikuko Funatogawa

Section 2 Motivating example, Figure1

Section 4.2 Numerical example, Table5 

Data are randomly sorted and small random values are added.

********************************************************/;

data tlc;
  input no  g $ y1 y2;
  cards;
  1    A    35.9    23.2
  2    A    24.4    22.5
  3    A    22.6     4.1
  4    A    26.2    14.1
  5    A    33.6    10.8
  6    A    19.4    12.1
  7    A    23.8    24.0
  8    A    26.4     6.9
  9    A    31.1    10.5
 10    A    26.4    23.8
 11    A    21.8     9.1
 12    A    27.3     4.5
 13    A    24.1     6.1
 14    A    26.7    16.1
 15    A    22.0    11.7
 16    A    22.7    11.5
 17    A    30.8    28.2
 18    A    19.7    10.9
 19    A    31.8     3.4
 20    A    21.2     6.0
 21    A    20.3     2.1
 22    A    34.6    38.6
 23    A    41.7    14.7
 24    A    21.1    11.3
 25    A    29.1    21.5
 26    A    29.1    16.4
 27    A    25.5    22.1
 28    A    19.9     8.2
 29    A    35.8    25.6
 30    A    20.5     4.9
 31    A    23.8    10.2
 32    A    29.5    18.2
 33    A    27.4    20.1
 34    A    24.8    16.9
 35    A    26.3    15.4
 36    A    24.7     3.0
 37    A    28.8    16.6
 38    A    32.3    19.5
 39    A    28.4     5.2
 40    A    22.8     8.0
 41    A    22.0     7.4
 42    A    28.7    12.4
 43    A    21.0     5.3
 44    A    32.9    14.1
 45    A    31.0     2.7
 46    A    28.1    14.8
 47    A    19.4    13.2
 48    A    19.5    17.4
 49    A    21.4    21.0
 50    A    29.2    10.0
 51    P    25.3    21.6
 52    P    24.5    20.5
 53    P    35.4    30.7
 54    P    27.2    22.1
 55    P    32.5    25.5
 56    P    24.0    17.4
 57    P    21.7    26.5
 58    P    20.2    18.9
 59    P    36.7    33.7
 60    P    38.5    41.4
 61    P    27.3    25.1
 62    P    33.2    26.0
 63    P    24.8    23.3
 64    P    28.1    20.4
 65    P    20.2    16.8
 66    P    27.7    21.4
 67    P    21.0    21.0
 68    P    34.3    39.1
 69    P    29.7    29.0
 70    P    30.3    26.7
 71    P    22.0    19.3
 72    P    25.1    23.5
 73    P    29.1    26.1
 74    P    20.2    18.5
 75    P    24.4    21.0
 76    P    31.4    27.7
 77    P    24.3    20.3
 78    P    25.4    27.2
 79    P    20.3    14.4
 80    P    22.1    21.0
 81    P    20.6    20.3
 82    P    23.8    21.4
 83    P    30.3    27.3
 84    P    24.6    25.1
 85    P    25.1    23.6
 86    P    25.3    24.8
 87    P    28.1    32.5
 88    P    24.5    24.8
 89    P    22.9    21.7
 90    P    31.9    29.7
 91    P    21.9    20.7
 92    P    20.6    18.0
 93    P    32.6    32.4
 94    P    19.6    19.0
 95    P    30.3    29.9
 96    P    19.0    22.8
 97    P    20.8    23.8
 98    P    24.1    28.7
 99    P    30.7    31.5
100    P    27.1    28.6
;

data tlcl; set tlc;
 if g='P' then trt=0; else trt=1;
 y=y1; t=0; change=.; output;
 y=y2; t=1; change=y2-y1; output;
run;

data tlcl0;set tlcl;d=0;run;
data tlcl1;set tlcl;if no<76;d=1;run; 
data tlcl2;set tlcl;if no>25;d=2;run;  
data tlcla;set tlcl0 tlcl1 tlcl2;time=t;if t=0 then time2=1;else if trt=0 then time2=0;else time2=2;run;

*Figure 1; 
data ref;
y=50;y1=50;t=1;g="R"; output;
y=0;y1=0;t=1;g="R"; output;
data tlcl12;set tlcl1 ref;run;
data tlcl22;set tlcl2 ref;run;

title;
title1 f=centb H=1.5 move=(35,52) "Post Treatment";
title2 f=centb H=1.5 move=(82,8) "Pre Treatment";
title3 f=centb H=1.5 move=(44,6) "Blood Lead Concentration (micro g/ dL)";
symbol1 i=none v=circle r=1 c=black;
symbol2 i=none v=dot r=1 c=black;
symbol3 i=join v=none r=1 c=black;
axis1 order=0 to 50 by 10 length=9cm  value=(h=2) label=none minor=none;
axis1 order=0 to 50 by 10 length=10cm  value=(h=2) label=none minor=none;
proc gplot data=tlcl12;plot y*y1=g/haxis=axis1 vaxis=axis1 nolegend; where t=1;run;
proc gplot data=tlcl22;plot y*y1=g/haxis=axis1 vaxis=axis1 nolegend; where t=1;run;
quit;
title;


*Table 5;
options nocenter ls=94 ps=120;
ods results off;
ods listing close;

ods output Estimates=r1;
proc mixed data=tlcla method=reml;class no time2;
model y= t trt*t/ddfm=kr s;
repeated time2/type=un subject=no;
estimate 'diff' trt*t -1;by d;run;
data r1;set r1;method="EMVUV";run;

ods output Estimates=r2;
proc mixed data=tlcla method=reml;class no time;
model y= t trt*t/ddfm=kr s;
repeated time/type=un subject=no group=trt;
estimate 'diff' trt*t -1;by d;run;
data r2;set r2;method="EMUV";run;

ods output Estimates=r3;
proc mixed data=tlcla method=reml;class no time;
model y= t trt*t/ddfm=kr s;
repeated time/type=un subject=no;
estimate 'diff' trt*t -1;by d;run;
data r3;set r3;method="EMEV";run;

ods output Diffs=r4;
proc mixed data=tlcla method=reml;class trt; 
model y=y1 trt y1*trt/ddfm=kr s;
repeated / group=trt;
lsmeans trt/diffs;where t=1;by d;run;
data r4;set r4;method="USUV";run;

ods output Diffs=r5;
proc mixed data=tlcla method=reml;class trt; 
model y=y1 trt y1*trt/s;
lsmeans trt/diffs;where t=1;by d;run;
data r5;set r5;method="USEV";run;

ods output Diffs=r6;
proc mixed data=tlcla method=reml;class trt; 
model y=y1 trt /ddfm=kr s;
repeated / group=trt;
lsmeans trt/diffs;where t=1;by d;run;
data r6;set r6;method="ESUV";run;

ods output Diffs=r7;
proc mixed data=tlcla method=reml;class trt; 
model y=y1 trt / s;
lsmeans trt/diffs;where t=1;by d;run;
data r7;set r7;method="ESEV";run;

ods output Diffs=r8;
proc mixed data=tlcla method=reml;class trt; 
model change= trt /ddfm=kr s;
repeated / group=trt;
lsmeans trt/diffs;where t=1;by d;run;
data r8;set r8;method="CHUV";run;

ods output Diffs=r9;
proc mixed data=tlcla method=reml;class trt; 
model change= trt / s;
lsmeans trt/diffs;where t=1;by d;run;
data r9;set r9;method="CHEV";run;

ods output Diffs=r10;
proc mixed data=tlcla method=reml;class trt; 
model y= trt /ddfm=kr s;
repeated / group=trt;
lsmeans trt/diffs;where t=1;by d;run;
data r10;set r10;method="POUV";run;

ods output Diffs=r11;
proc mixed data=tlcla method=reml;class trt; 
model y= trt / s;
lsmeans trt/diffs;where t=1;by d;run;
data r11;set r11;method="POEV";run; 

title;
title1 "Table 5";
data res;set r1-r11;run;
proc sort data=res out=res;by d;run;
ods listing;
proc print data=res; var d method estimate stderr;format estimate stderr f8.2;run;
