# Supplementary material for: Longitudinal analysis of pre‐ and post‐treatment measurements with equal baseline assumptions in randomized trials
Source: Biom J. 2019 Aug 8;62(2):350–60. doi: 10.1002/bimj.201800389 (PMC7079084; doi:10.1002/bimj.201800389)
Supplement: Supplementary file 1 — Supporting Information [file BIMJ-62-350-s001.zip › README.txt]

README

The source code for the manuscript "Longitudinal analysis of pre- and post-treatment measurements with equal baseline assumptions in randomized trials" by I. Funatogawa and T. Funatogawa.

The responsible author for the code: Ikuko Funatogawa (funato at ism.ac.jp)

The code has been written using the SAS 9.4, SAS proc MIXED and SAS proc ttest.

To reproduce the results presented in the manuscript, run the analysis files "casestudy.sas" for Figure 1 and Table 5 and "simulation.sas" for Table 4.

We simulated 100000 datasets in Table4, but "simulation.sas" is for 1000 datasets.
