# Supplementary material for: Longitudinal analysis of pre‐ and post‐treatment measurements with equal baseline assumptions in randomized trials
Source: Biom J. 2019 Aug 8;62(2):350–60. doi: 10.1002/bimj.201800389 (PMC7079084; doi:10.1002/bimj.201800389)
Supplement: Supplementary file 1 — Supporting Information [file BIMJ-62-350-s001.zip › simulation.sas]

/***************************************************************

simulation.sas by Ikuko Funatogawa

This program can be used to reproduce the similar results obtained in Table4

We simulated 100000 datasets in Table4, but this program is for 1000 datasets.

****************************************************************/;

/** Type I error rate  **********************************************/;

%macro d1(n1,n2);
data a;
*  do sim=1 to 100000;
  do sim=1 to 1000;
  do group=1 to 2;
   if group=1 then do;n=&n1;a=25;b=23;c=8.84;end;
   if group=2 then do;n=&n2;a=25;b=15;c=50;end;
  do i=1 to n;
    y1=rannor(1103)*sqrt(a);
    x2=rannor(1103);
    y2=y1*b/a+sqrt(c)*x2;
    diff=y2-y1;
    output;
  end;end;end;
run;
data long;set a;
 if group=1 then do; no=i; trt=1; end;
 if group=2 then do; no=&n1+i; trt=0;end;
 y=y1; t=0; time=0;time2=1; output;
 y=y2; t=1; time=1;if trt=0 then time2=0; else time2=2;output;
run;
%mend;
options nonotes ls=94 ps=100;
ods results off;
ods listing close;

%macro ana;
ods output Estimates=r1;
proc mixed data=long method=REML;  class no time2;
  model y= t trt*t/ddfm=kr s;
  repeated time2/type=un subject=no;
  estimate 'diff' trt*t 1;  by sim;run;
data r1;set r1;method="EMVUV";m=1;run;

ods output Estimates=r2;
proc mixed data=long method=REML;  class no group time;
  model y= t trt*t/ddfm=KR s;
  repeated time/type=un subject=no group=group;
  estimate 'diff' trt*t 1;  by sim;run;
data r2;set r2;method="EMUV";m=2;run;

ods output Estimates=r4;
proc mixed data=long method=REML;  class no group time;
  model y= t trt*t/ddfm=KR s;
  repeated time/type=un subject=no;
  estimate 'diff' trt*t 1;  by sim;run;
data r4;set r4;method="EMEV";m=4;run;

ods output Diffs=r5;
proc mixed data=a method=reml;  class group;
  model y2=y1 group y1*group/s ddfm=satterth;
  repeated / group=group;  lsmeans group/diffs; by sim;run;
data r5;set r5;method="USUV";m=5;run;

ods output Diffs=r6;
proc mixed data=a method=reml;  class group;
  model y2=y1 group y1*group/s;  lsmeans group/diffs; by sim; run;
data r6;set r6;method="USEV";m=6;run;

ods output Diffs=r7;
proc mixed data=a method=reml;   class group;
  model y2=y1 group/s ddfm=satterth;
  repeated / group=group;  lsmeans group/diffs;  by sim;run;
data r7;set r7;method="ESUV";m=7;run;

ods output Diffs=r8;
proc mixed data=a method=reml; class group;
  model y2=y1 group/s; lsmeans group/diffs; by sim;run;
data r8;set r8;method="ESEV";m=8;run;

ods output Diffs=r9;
proc mixed data=a method=reml; class group;
  model diff= group/s ddfm=satterth; 
 repeated / group=group;lsmeans group/diffs; by sim;run;
data r9;set r9;method="CHUV";m=9;run;

ods output Diffs=r10;
proc mixed data=a method=reml; class group;
  model diff= group/s; lsmeans group/diffs; by sim;run;
data r10;set r10;method="CHEV";m=10;run;

ods output Diffs=r11;
proc mixed data=a method=reml;   class group;
  model y2= group/s ddfm=satterth;
  repeated / group=group;  lsmeans group/diffs;  by sim;run;
data r11;set r11;method="POUV";m=11;run;

ods output Diffs=r12;
proc mixed data=a method=reml; class group;
  model y2= group/s; lsmeans group/diffs; by sim;run;
data r12;set r12;method="POEV";m=12;run; 

data res; set  r1 r2 r4 r5 r6 r7 r8 r9 r10 r11 r12; run;
%mend;

%d1(300,300);%ana; data r300;set res; s=1; s1="300:300"; run;
%d1(200,400);%ana; data r200;set res; s=2; s1="400:200"; run;
%d1(400,200);%ana; data r400;set res; s=3; s1="200:400"; run;
%d1(45,45);%ana;data r45;set res; s=4; s1="45:45"; run;
%d1(30,60);%ana;data r30;set res; s=5; s1="60:30"; run;
%d1(60,30);%ana;data r60;set res; s=6; s1="30:60"; run;

data result; set  r300 r400 r200 r45 r60 r30;
  if probt<0.05 then test=100;else test=0;
run;
proc means data=result mean; var test; output out=t mean=mean; class s s1 m method;run;
ods listing;
proc print data=t;where _type_=15;format mean f8.2;run;


/****** RRMSE **************************************************/;

%macro d2(n1,n2);
data a;
*  do sim=1 to 100000;
  do sim=1 to 1000;
  do group=1 to 2;
   if group=1 then do;n=&n1;a=25;b=23;c=8.84;post=25;end;
   if group=2 then do;n=&n2;a=25;b=15;c=50;post=14;end;
  do i=1 to n;
    y1=rannor(1103)*sqrt(a);
    x2=rannor(1103);
    y2=y1*b/a+sqrt(c)*x2;
    y1=y1+26;
    y2=y2+post;
    diff=y2-y1;
    output;
  end;end;end;
run;
data long;set a;
 if group=1 then do; no=i; trt=1; end;
 if group=2 then do; no=&n1+i; trt=0;end;
 y=y1; t=0; time=0;time2=1; output;
 y=y2; t=1; time=1;if trt=0 then time2=0; else time2=2; output;
run;
%mend;
options nonotes ls=94 ps=100;
ods results off;
ods listing close;

%macro anab;
ods output Estimates=r1;
proc mixed data=long method=REML;  class no time2;
  model y= t trt*t/ddfm=kr s;
  repeated time2/type=un subject=no;
  estimate 'diff' trt*t 1;  by sim;run;
data r1;set r1;method="EMVUV";m=1;run;

ods output Estimates=r2;
proc mixed data=long method=REML;  class no group time;
  model y= t trt*t/ddfm=KR s;
  repeated time/type=un subject=no group=group;
  estimate 'diff' trt*t 1;  by sim;run;
data r2;set r2;method="EMUV";m=2;run;

ods output Estimates=r4;
proc mixed data=long method=REML;  class no group time;
  model y= t trt*t/ddfm=KR s;
  repeated time/type=un subject=no;
  estimate 'diff' trt*t 1;  by sim;run;
data r4;set r4;method="EMEV";m=4;run;

ods output Diffs=r6;
proc mixed data=a method=reml;  class group;
  model y2=y1 group y1*group/s;  lsmeans group/diffs; by sim; run;
data r6;set r6;method="USEV";m=6;run;

ods output Diffs=r7;
proc mixed data=a method=reml;   class group;
  model y2=y1 group/s ddfm=satterth;
  repeated / group=group;  lsmeans group/diffs;  by sim;run;
data r7;set r7;method="ESUV";m=7;run;

ods output Diffs=r8;
proc mixed data=a method=reml; class group;
  model y2=y1 group/s; lsmeans group/diffs; by sim;run;
data r8;set r8;method="ESEV";m=8;run;

ods output Diffs=r10;
proc mixed data=a method=reml; class group;
  model diff= group/s; lsmeans group/diffs; by sim;run;
data r10;set r10;method="CHEV";m=10;run;

ods output Diffs=r12;
proc mixed data=a method=reml; class group;
  model y2= group/s; lsmeans group/diffs; by sim;run;
data r12;set r12;method="POEV";m=12;run; 

data res; set  r1 r2 r4 r6 r7 r8 r10 r12;
%mend;

%d2(300,300);%anab; data r300;set res; s=1; s1="300:300"; run;
%d2(200,400);%anab; data r200;set res; s=2; s1="400:200"; run;
%d2(400,200);%anab; data r400;set res; s=3; s1="200:400"; run;
%d2(45,45);%anab;data r45;set res; s=4; s1="45:45"; run;
%d2(30,60);%anab;data r30;set res; s=5; s1="60:30"; run;
%d2(60,30);%anab;data r60;set res; s=6; s1="30:60"; run;

data result;set  r300 r400 r200 r45 r60 r30;
 rmse=((estimate-11)/11)**2;
run;
proc means data=result mean; var rmse; output out=r mean=rmse; class s s1 m method;run;
ods results off; ods listing;
data r1;set r;if _type_=15; rrmse=sqrt(rmse)*100; drop rmse;
proc print data=r1;format rrmse f8.2; where s<=3;run;
proc print data=r1;format rrmse f8.1; where s>3; run;
